# Supplementary material for: Feasibility of Encord Artificial Intelligence Annotation of Arterial Duplex Ultrasound Images
Source: Diagnostics (Basel). 2023 Dec 25;14(1):46. doi: 10.3390/diagnostics14010046 (PMC10795888; doi:10.3390/diagnostics14010046)
Supplement: Supplementary file 1 [file diagnostics-14-00046-s001.zip]

Archive with 1 entries (1 files):
- diagnostics-2716507-supplementary.pdf
